# Supplementary material for: Long-Term Assessment of Captive Chimpanzees: Influence of Social Group Composition, Seasonality and Biographic Background
Source: Animals (Basel). 2023 Jan 26;13(3):424. doi: 10.3390/ani13030424 (PMC9913678; doi:10.3390/ani13030424)
Supplement: Supplementary file 1 [file animals-13-00424-s001.zip]

Archive with 1 entries (1 files):
- animals-2163747-supplementary.pdf
